# Supplementary material for: Global Prevalence and Modifiers of Human Papillomavirus Positivity in Oral Cavity Cancer: A Systematic Review and Meta-Analysis of Prevalence (1995–2024)
Source: Cancers (Basel). 2025 Aug 31;17(17):2870. doi: 10.3390/cancers17172870 (PMC12427480; doi:10.3390/cancers17172870)
Supplement: Supplementary file 1 [file cancers-17-02870-s001.zip]

Archive with 1 entries (1 files):
- cancers-3836138-supplementary.pdf
